# Supplementary material for: Interpreting random forest analysis of ecological models to move from prediction to explanation
Source: Sci Rep. 2023 Mar 8;13:3881. doi: 10.1038/s41598-023-30313-8 (PMC9995331; doi:10.1038/s41598-023-30313-8)
Supplement: Supplementary file 1 — Supplementary Information 1. [file 41598_2023_30313_MOESM1_ESM.zip]

Archive with 2 entries (2 files):
- SF1-CompadreAnalysisRMD.html
- SF2-randomForestCode.html
